# Supplementary material for: Predicting Mortality in Intensive Care Unit Patients With Heart Failure Using an Interpretable Machine Learning Model: Retrospective Cohort Study
Source: J Med Internet Res. 2022 Aug 9;24(8):e38082. doi: 10.2196/38082 (PMC9399880; doi:10.2196/38082)
Supplement: Multimedia Appendix 1 [file jmir_v24i8e38082_app1.xls]

## Sheet: Sheet1
icd_code	icd_version	long_title
402.01	9	Malignant hypertensive heart disease with heart failure
402.91	9	Unspecified hypertensive heart disease with heart failure
404.91	9	Hypertensive heart and chronic kidney disease, unspecified, with heart failure and with chronic kidney disease stage I through stage IV, or unspecified
404.93	9	Hypertensive heart and chronic kidney disease, unspecified, with heart failure and chronic kidney disease stage V or end stage renal disease
428	9	Congestive heart failure, unspecified
428.1	9	Left heart failure
428.2	9	Systolic heart failure, unspecified
428.21	9	Acute systolic heart failure
428.22	9	Chronic systolic heart failure
428.23	9	Acute on chronic systolic heart failure
428.3	9	Diastolic heart failure, unspecified
428.31	9	Acute diastolic heart failure
428.32	9	Chronic diastolic heart failure
428.33	9	Acute on chronic diastolic heart failure
428.4	9	Combined systolic and diastolic heart failure, unspecified
428.41	9	Acute combined systolic and diastolic heart failure
428.42	9	Chronic combined systolic and diastolic heart failure
428.43	9	Acute on chronic combined systolic and diastolic heart failure
428.9	9	Heart failure, unspecified
I509	10	Heart failure, unspecified
I110	10	Hypertensive heart disease with heart failure
I132	10	Hypertensive heart and chronic kidney disease with heart failure and with stage 5 chronic kidney disease, or end stage renal disease
I5020	10	Unspecified systolic (congestive) heart failure
I5021	10	Acute systolic (congestive) heart failure
I5022	10	Chronic systolic (congestive) heart failure
I5023	10	Acute on chronic systolic (congestive) heart failure
I5030	10	Unspecified diastolic (congestive) heart failure
I5031	10	Acute diastolic (congestive) heart failure
I5032	10	Chronic diastolic (congestive) heart failure
I5033	10	Acute on chronic diastolic (congestive) heart failure
I5040	10	Unspecified combined systolic (congestive) and diastolic (congestive) heart failure
I5041	10	Acute combined systolic (congestive) and diastolic (congestive) heart failure
I5042	10	Chronic combined systolic (congestive) and diastolic (congestive) heart failure
I5043	10	Acute on chronic combined systolic (congestive) and diastolic (congestive) heart failure
